# Supplementary material for: The Wdr5-H3K4me3 Epigenetic Axis Regulates Pancreatic Tumor Immunogenicity and Immune Suppression
Source: Int J Mol Sci. 2024 Aug 12;25(16):8773. doi: 10.3390/ijms25168773 (PMC11354242; doi:10.3390/ijms25168773)
Supplement: Supplementary file 1 [file ijms-25-08773-s001.zip]

Archive with 1 entries (1 files):
- ijms-3070782-supplementary.pdf
